# Supplementary material for: Gap junction plasticity as a mechanism to regulate network-wide oscillations
Source: PLoS Comput Biol. 2018 Mar 12;14(3):e1006025. doi: 10.1371/journal.pcbi.1006025 (PMC5864095; doi:10.1371/journal.pcbi.1006025)
Supplement: S1 Table — Additional parameters used for our simulations in the supplementary information. Other parameters, except those mentioned in the figure captions, remained unchanged. (TEX) [file pcbi.1006025.s001.tex]

\begin{table}[htbp]  
\caption {\textbf{Gap junction potentiation learning rates.}} \label{tab:1} 
\begin{adjustwidth}{-2.25in}{0in} 
\begin{tabular}[t]{l | l| l| l| l}

                         & {\bf Spiking bounded}   & {\bf Spiking unbounded} & {\bf Passive bounded} & {\bf Passive unbounded} \\  \hline
$\gamma_b$               & 20                & -                 & 20              & - \\  
$\alpha_{gLTP}$	/ $\{\alpha_{gLTD},\alpha_{gLTD}^*\}$		&  2		 & 2 & 0.03 & 0.015 \\

\end{tabular}
\end{adjustwidth}
\end{table}
